# Supplementary material for: The Suppression of the Epithelial to Mesenchymal Transition in Prostate Cancer through the Targeting of MYO6 Using MiR-145-5p
Source: Int J Mol Sci. 2024 Apr 12;25(8):4301. doi: 10.3390/ijms25084301 (PMC11050364; doi:10.3390/ijms25084301)
Supplement: Supplementary file 1 [file ijms-25-04301-s001.zip]

Archive with 1 entries (1 files):
- ijms-2947773-supplementary.pdf
